# Supplementary material for: Hordatines and Associated Precursors Dominate Metabolite Profiles of Barley (Hordeum vulgare L.) Seedlings: A Metabolomics Study of Five Cultivars
Source: Metabolites. 2022 Mar 31;12(4):310. doi: 10.3390/metabo12040310 (PMC9030721; doi:10.3390/metabo12040310)
Supplement: Supplementary file 1 [file metabolites-12-00310-s001.zip]

Archive with 1 entries (1 files):
- metabolites-1657989-supplementary.pdf
